# Supplementary material for: A Heme-Binding Transcription Factor BACH1 Regulates Lactate Catabolism Suggesting a Combined Therapy for Triple-Negative Breast Cancer
Source: Cells. 2022 Mar 31;11(7):1177. doi: 10.3390/cells11071177 (PMC8997507; doi:10.3390/cells11071177)
Supplement: Supplementary file 1 [file cells-11-01177-s001.zip]

Archive with 1 entries (1 files):
- cells-1646000- supplementary.pdf
